# Supplementary material for: Effect of Nitric Oxide Pathway Inhibition on the Evolution of Anaphylactic Shock in Animal Models: A Systematic Review
Source: Biology (Basel). 2022 Jun 16;11(6):919. doi: 10.3390/biology11060919 (PMC9228251; doi:10.3390/biology11060919)
Supplement: Supplementary file 1 [file biology-11-00919-s001.zip]

Archive with 1 entries (1 files):
- biology-1739200-supplementary.pdf
